# Supplementary material for: Childhood Hearing Impairment in Senegal
Source: Genes (Basel). 2023 Feb 23;14(3):562. doi: 10.3390/genes14030562 (PMC10048257; doi:10.3390/genes14030562)
Supplement: Supplementary file 1 [file genes-14-00562-s001.zip]

Archive with 1 entries (1 files):
- genes-2197823-supplementary.pdf
